# Supplementary material for: Higher PD-L1 Immunohistochemical Detection Signal in Frozen Compared to Matched Paraffin-Embedded Formalin-Fixed Tissues
Source: Antibodies (Basel). 2021 Jun 22;10(3):24. doi: 10.3390/antib10030024 (PMC8293136; doi:10.3390/antib10030024)
Supplement: Supplementary file 1 [file antibodies-10-00024-s001.zip]

Archive with 1 entries (1 files):
- antibodies-1160023-supplementary.pdf
